# Supplementary material for: Probing cerebellar involvement in cognition through a meta-analysis of TMS evidence
Source: Sci Rep. 2021 Jul 20;11:14777. doi: 10.1038/s41598-021-94051-5 (PMC8292349; doi:10.1038/s41598-021-94051-5)
Supplement: Supplementary file 2 — Supplementary Table S1. [file 41598_2021_94051_MOESM2_ESM.xlsx]

## Sheet: Foglio1
							Table S1. The studies included in this meta-analysis. List of abbreviations: theta-burst stimulation (TBS), low-frequency repetitive TMS (LFrTMS), triple-pulse TMS (tpTMS), single-pulse TMS (spTMS), high-frequency repetitive TMS (HFrTMS), double-pulse TMS (dpTMS), left cerebellum (LC), right cerebellum (RC), medial cerebellum (MC), effect size and variance with r = .5 (ES.5; V.5), effect size and…
Study ID	Function	Paradigm	Timing	Design	Dep.var	Exp	N	TMS site	CC	ES.5	V.5	ES.75	V.75	Agg	ES.5 direction	ES.75 direction	Anterior/Posterior Cerebellar site	Effect size
[37]	Semantic Memory	cTBS	Offline	Between	RTs	1	24	RC	No TMS	0.83	0.18	0.83	0.18	N	0.83	0.83	Posterior	Post RC vs 2nd half No TMS associative priming, unrelated vs related
[37]	Semantic Memory	cTBS	Offline	Between	RTs	1	22	RC	No TMS	0.24	0.18	0.24	0.18	N	-0.24	-0.24	Posterior	Post MC vs 2nd half No TMS associative priming, unrelated vs related
[38]	Working Memory	spTMS	Online	Within	Accuracy	1	17	RC	No TMS	0.12	0.06	0.16	0.03	N	0.12	0.16	Posterior	RC vs No TMS in genuine TMS coil condition
[38]	Working Memory	spTMS	Online	Within	RTs	1	17	RC	No TMS	0.32	0.06	0.43	0.03	N	-0.32	-0.43	Posterior	RC vs No TMS in genuine TMS coil condition
[39]	Executive Functions	cTBS	Offline	Between	Accuracy	1	27	RC vs LC	Cerebellum	0.79	0.16	0.79	0.16	N	NA	NA	Posterior	LC vs RC number of category switches first 15 seconds
[40]	Social Cognition	tpTMS	Online	Within	Accuracy	1	32	MC	Vertex	0.35	0.03	0.5	0.02	N	-0.35	-0.5	Posterior	MC vs Vertex
[40]	Social Cognition	tpTMS	Online	Within	RTs	1	32	MC	Vertex	0.1	0.03	0.14	0.02	N	0.1	0.14	Posterior	MC vs Vertex
[40]	Social Cognition	tpTMS	Online	Within	Accuracy	2	48	MC	Vertex	0.35	0.02	0.49	0.01	N	-0.35	-0.49	Posterior	MC vs Vertex
[40]	Social Cognition	tpTMS	Online	Within	RTs	2	48	MC	Vertex	0.03	0.02	0.04	0.01	N	-0.03	-0.04	Posterior	MC vs Vertex
[40]	Social Cognition	tpTMS	Online	Within	Accuracy	3	32	LC	Vertex	0.44	0.03	0.63	0.02	N	-0.44	-0.63	Posterior	LC vs Vertex
[40]	Social Cognition	tpTMS	Online	Within	RTs	3	32	LC	Vertex	0.09	0.03	0.13	0.02	N	0.09	0.13	Posterior	LC vs Vertex
[41]	Spatial cognition	tpTMS	Online	Within	Accuracy	1	12	MC	Sham	0.42	0.09	0.58	0.05	N	-0.42	-0.58	Posterior	MC vs Sham
[41]	Spatial cognition	tpTMS	Online	Within	RTs	1	12	MC	Sham	0.04	0.08	0.05	0.04	N	-0.04	-0.05	Posterior	MC vs Sham
[41]	Spatial cognition	tpTMS	Online	Within	Accuracy	2	12	LC	Sham	0.12	0.08	0.16	0.04	N	0.12	0.16	Posterior	LC vs Sham
[41]	Spatial cognition	tpTMS	Online	Within	RTs	2	12	LC	Sham	0.06	0.08	0.09	0.04	N	0.06	0.09	Posterior	LC vs Sham
[42]	Memory (various sub-types)	HFrTMS	Online	Within	Accuracy	1	16	RC	No TMS	0.4	0.04	0.56	0.02	N	NA	NA	Posterior	RC vs No TMS aggregated across the five tasks
[47]	Spatial cognition	spTMS	Online	Within	Accuracy	1	30	MC	Vertex	0.13	0.03	0.18	0.02	N	NA	NA	Posterior	MC vs Vertex
[47]	Spatial cognition	spTMS	Online	Within	RTs	1	30	MC	Vertex	0.02	0.03	0.03	0.02	N	NA	NA	Posterior	MC vs Vertex
[47]	Spatial cognition	spTMS	Online	Within	Accuracy	2	24	LC	Vertex	0.52	0.05	0.64	0.03	N	NA	NA	Posterior	LC vs Vertex
[47]	Spatial cognition	spTMS	Online	Within	RTs	2	24	LC	Vertex	0.53	0.05	0.71	0.02	N	NA	NA	Posterior	LC vs Vertex
[48]	Semantic Memory	tpTMS	Online	Within	Accuracy	1	24	RC	Vertex	0.5	0.05	0.62	0.02	N	-0.5	-0.62	Posterior	RC vs Vertex
[48]	Semantic Memory	tpTMS	Online	Within	RTs	1	24	RC	Vertex	0.26	0.04	0.36	0.02	N	-0.26	-0.36	Posterior	RC vs Vertex
[48]	Semantic Memory	tpTMS	Online	Within	Accuracy	2	20	RC	Visual C	0.76	0.06	0.9	0.03	N	-0.76	-0.9	Posterior	RC vs Visual C
[48]	Semantic Memory	tpTMS	Online	Within	RTs	2	20	RC	Visual C	0.13	0.05	0.18	0.02	N	-0.13	-0.18	Posterior	RC vs Visual C
[49]	Memory (various sub-types)	tpTMS	Online	Within	Accuracy	1	24	RC	Vertex	0.11	0.05	0.15	0.02	N	-0.11	-0.15	Posterior	RC vs Vertex
[49]	Memory (various sub-types)	tpTMS	Online	Within	Accuracy	2	32	RC	Vertex	0.36	0.03	0.51	0.02	N	-0.36	-0.51	Posterior	RC vs Vertex
[58]	Semantic Memory	cTBS	Offline	Within	RTs	1	19	LC vs RC	Cerebellum	0.54	0.06	0.77	0.03	N	NA	NA	Posterior	Post LC vs Post RC in the backward condition
[59]	Attention	cTBS	Offline	Between	Accuracy	1	45	RC vs LC & Sham	Sham & Cerebellum	0.96	0.11	0.96	0.11	N	NA	NA	Posterior	RC vs LC and Sham for short lags
[60]	Semantic Memory	cTBS	Offline	Within	Accuracy	1	4	MC vs RC	Cerebellum	0.92	0.36	1.24	0.18	N	NA	NA	Posterior	Post MC vs Post RC associative priming
[60]	Semantic Memory	cTBS	Offline	Within	RTs	1	8	MC vs RC	Cerebellum	0.96	0.18	1.09	0.09	N	NA	NA	Posterior	Post MC vs Post RC associative priming, first session
[61]	Semantic Memory	cTBS	Offline	Between	RTs	1	24	MC vs RC	Cerebellum	0.66	0.18	0.66	0.18	N	NA	NA	Posterior	Post RC vs Post MC second session
[62]	Timing	LFrTMS	Offline	Between	Accuracy	1	26	RC	Sham	0.51	0.16	0.51	0.16	N	-0.51	-0.51	Posterior	rTMS vs Sham 6s condition
[63]	Working Memory	dpTMS	Online	Within	Accuracy	1	9	RC	No TMS	1.51	0.24	2.12	0.12	N	-1.51	-2.12	fmri_based	RC vs No TMS VM-TMS condition
[63]	Working Memory	dpTMS	Online	Within	RTs	1	9	RC	No TMS	0.13	0.11	0.19	0.06	N	-0.13	-0.19	fmri_based	RC vs No TMS VM-TMS condition
[64]	Episodic Memory	HFrTMS	Offline	Within	Accuracy	1	24	RC	Visual C	0.383765	0.04	0.541134	0.02	N	0.383765	0.541134	Posterior	RC vs Visual C Recognition accuracy
[65]	Attention	iTBS	Offline	Within	Accuracy	1	14	fmri_based	Cerebellum	0.13	0.07	0.19	0.04	N	NA	NA	fmri_based	Post DAN TMS vs Post DMN TMS Commission error rate
[66]	Working Memory	tpTMS	Online	Within	Accuracy	1	18	RC	Vertex	0.6	0.07	0.83	0.03	N	-0.6	-0.83	Posterior	RC vs Vertex
[66]	Working Memory	tpTMS	Online	Within	RTs	1	18	RC	Vertex	0.15	0.06	0.21	0.03	N	-0.15	-0.21	Posterior	RC vs Vertex
[66]	Working Memory	tpTMS	Online	Within	Accuracy	2	18	RC	Vertex	0.42	0.06	0.55	0.03	N	-0.42	-0.55	Posterior	RC vs Vertex
[66]	Working Memory	tpTMS	Online	Within	RTs	2	18	RC	Vertex	0.1	0.06	0.14	0.03	N	-0.1	-0.14	Posterior	RC vs Vertex
[67]	Social Cognition	tpTMS	Online	Within	Accuracy	1	36	LC	Vertex	0.11	0.03	0.15	0.01	N	-0.11	-0.15	Posterior	LC vs Vertex
[67]	Social Cognition	tpTMS	Online	Within	RTs	1	36	LC	Vertex	0.06	0.03	0.08	0.01	N	-0.06	-0.08	Posterior	LC vs Vertex
[67]	Social Cognition	tpTMS	Online	Within	Accuracy	2	20	LC	Visual C	0.17	0.05	0.24	0.03	N	-0.17	-0.24	Posterior	LC vs Visual C
[67]	Social Cognition	tpTMS	Online	Within	RTs	2	20	LC	Visual C	0.38	0.05	0.54	0.03	N	0.38	0.54	Posterior	LC vs Visual C
[67]	Social Cognition	tpTMS	Online	Within	Accuracy	3	20	LC	Visual C	0.18	0.05	0.25	0.03	N	-0.18	-0.25	Posterior	LC vs Visual C
[67]	Social Cognition	tpTMS	Online	Within	RTs	3	20	LC	Visual C	0.47	0.06	0.66	0.03	N	-0.47	-0.66	Posterior	LC vs Visual C
[68]	Social Cognition	tpTMS	Online	Within	Accuracy	1	20	LC	Vertex	0.49	0.06	0.69	0.03	N	-0.49	-0.69	Posterior	LC vs Vertex
[68]	Social Cognition	tpTMS	Online	Within	RTs	1	20	LC	Vertex	0.11	0.05	0.15	0.03	N	0.11	0.15	Posterior	LC vs Vertex
[68]	Social Cognition	tpTMS	Online	Within	Accuracy	2	20	LC	Vertex	0.69	0.06	0.92	0.03	N	-0.69	-0.92	Posterior	LC vs Vertex
[68]	Social Cognition	tpTMS	Online	Within	RTs	2	20	LC	Vertex	0.05	0.05	0.07	0.03	N	0.05	0.07	Posterior	LC vs Vertex
[69]	Timing	LFrTMS	Offline	Within	Accuracy	1	10	RC vs LC	Cerebellum	0.71	0.12	0.94	0.06	N	NA	NA	Posterior	Post RC vs Post LC equal condition
[70]	Social Cognition	tpTMS	Online	Between	Accuracy	1	40	RC	No TMS	0.04	0.1	0.04	0.1	N	NA	NA	Posterior	RC vs Behavioral experiment in-group negative
[70]	Social Cognition	tpTMS	Online	Between	RTs	1	40	RC	No TMS	0.47	0.1	0.47	0.1	N	NA	NA	Posterior	RC vs Behavioral experiment in-group negative
[71]	Semantic Memory	cTBS	Offline	Within	RTs	1	21	RC	Vertex	0.56	0.06	0.78	0.03	N	0.56	0.78	Posterior	Post RC vs Post Vertex associated vs unrelated
[71]	Semantic Memory	cTBS	Offline	Within	RTs	2	20	LC	Vertex	0.29	0.05	0.4	0.03	N	-0.29	-0.4	Posterior	Post LC vs Post Vertex associated vs unrelated
[72]	Timing	HFrTMS	Online	Within	RTs	1	16	RC	No TMS	0.49	0.07	0.69	0.04	N	0.49	0.69	Posterior	RC vs No TMS absolute errors
[73]	Timing	cTBS	Offline	Between	Accuracy	1	24	MC	Sham	1	0.19	1	0.19	N	-1	-1	Posterior	MC vs Sham Threshold ratio
[74]	Timing	LFrTMS	Offline	Within	Accuracy	1	9	LC	DLPFC	0.31	0.12	0.44	0.06	N	-0.31	-0.44	Posterior	Post LC vs Post DLPFC millisecond range
[74]	Timing	HFrTMS	Online	Within	Accuracy	2	8	LC	Vertex	0.04	0.13	0.06	0.06	N	0.04	0.06	Posterior	LC vs Vertex encoding
[75]	Music	LFrTMS	Offline	Within	RTs	1	14	RC	Sham	0.56	0.08	0.78	0.04	N	-0.56	-0.78	Posterior	Post RC vs Post Sham pitch discrimination
[76]	Semantic Memory	LFrTMS	Offline	Between	RTs	1	43	RC	Vertex	0.69	0.1	0.69	0.1	N	-0.69	-0.69	Posterior	RC vs Vertex block-condition interaction
[77]	Timing	cTBS	Offline	Within	Accuracy	1	14	RC	DLPFC	0.44	0.08	0.62	0.04	N	-0.44	-0.62	Posterior	Post RC vs Post DLPFC T1
[78]	Spatial cognition	LFrTMS	Offline	Within	Accuracy	1	8	LC	Neck	2.15	0.83	3.37	0.42	N	NA	NA	Posterior	Post LC vs Post Neck Number line
[79]	Semantic Memory	LFrTMS	Offline	Between	Accuracy	1	24	RC vs LC	Cerebellum	3.04	0.27	3.04	0.27	Y	NA	NA	Posterior	LC vs RC past aggregated with LC vs RC future
[79]	Semantic Memory	LFrTMS	Offline	Between	RTs	1	24	RC vs LC	Cerebellum	0.69	0.13	0.69	0.13	Y	NA	NA	Posterior	LC vs RC past aggregated with LC vs RC future
[80]	Executive Functions	cTBS	Offline	Between	Accuracy	1	14	LC	Sham	0.3	0.29	0.3	0.29	N	-0.3	-0.3	Posterior	LC vs Sham
[80]	Executive Functions	cTBS	Offline	Between	RTs	1	14	LC	Sham	1.62	0.38	1.62	0.38	N	-1.62	-1.62	Posterior	LC vs Sham
[80]	Executive Functions	cTBS	Offline	Between	Accuracy	2	14	LC	Sham	0	0.29	0	0.29	N	0	0	Posterior	LC vs Sham
[80]	Executive Functions	cTBS	Offline	Between	RTs	2	14	LC	Sham	2.17	0.45	2.17	0.45	N	-2.17	-2.17	Posterior	LC vs Sham
[81]	Executive Functions	cTBS	Offline	Between	Accuracy	1	28	LC	Sham	0.52	0.15	0.52	0.15	N	0.52	0.52	Posterior	Post LC vs Post Sham silence condition
[81]	Executive Functions	cTBS	Offline	Between	RTs	1	28	LC	Sham	0.71	0.15	0.71	0.15	N	-0.71	-0.71	Posterior	Post LC vs Post Sham silence condition
[81]	Executive Functions	cTBS	Offline	Between	Accuracy	2	28	LC	Sham	0.22	0.14	0.22	0.14	N	-0.22	-0.22	Posterior	Post LC vs Post Sham silence condition
[81]	Executive Functions	cTBS	Offline	Between	RTs	2	28	LC	Sham	0.19	0.14	0.19	0.14	N	0.19	0.19	Posterior	Post LC vs Post Sham silence condition
[82]	Executive Functions	cTBS	Offline	Within	RTs	1	12	LC	Sham	0.22	0.05	0.29	0.03	Y	NA	NA	Posterior	LC vs Sham aggregated across tasks and sequences
[83]	Executive Functions	LFrTMS	Offline	Within	Accuracy	1	16	RC vs LC	Cerebellum	0.47	0.05	0.59	0.02	Y	NA	NA	Posterior	RC vs LC aggregated across three blocks
[83]	Executive Functions	LFrTMS	Offline	Within	RTs	1	16	RC vs LC	Cerebellum	0.57	0.05	0.8	0.02	Y	NA	NA	Posterior	RC vs LC aggregated across three blocks
[84]	Social Cognition	HFrTMS	Online	Within	RTs	1	15	MC	Sham	0.33	0.07	0.47	0.04	N	-0.33	-0.47	Posterior	MC vs Sham
[85]	Working Memory	dpTMS	Online	Within	Accuracy	1	23	RC	No TMS	0.85	0.06	1.07	0.03	N	-0.85	-1.07	Posterior	RC vs No TMS
[85]	Working Memory	dpTMS	Online	Within	RTs	1	23	RC	No TMS	0.33	0.05	0.44	0.02	N	-0.33	-0.44	Posterior	RC vs No TMS
[86]	Working Memory	cTBS	Offline	Within	Accuracy	1	10	RC vs LC	Cerebellum	0.82	0.1	1.13	0.05	Y	NA	NA	Posterior	Post RC vs Post LC aggregated by task
[86]	Working Memory	cTBS	Offline	Within	RTs	1	10	RC vs LC	Cerebellum	0.13	0.08	0.17	0.04	Y	NA	NA	Posterior	Post RC vs Post LC aggregated by task
[87]	Working Memory	cTBS	Offline	Within	Accuracy	1	10	RC vs LC	Cerebellum	0.45	0.11	0.6	0.06	Y	NA	NA	Posterior	Post RC vs Post LC aggregated by task
[87]	Working Memory	cTBS	Offline	Within	RTs	2	13	RC vs LC	Cerebellum	0.48	0.09	0.67	0.05	y	NA	NA	Posterior	Post RC vs Post LC aggregated by task
[88]	Learning	LFrTMS	Offline	Between	RTs	1	36	RC	No TMS	0.27	0.27	0.27	0.27	Y	NA	NA	Posterior	RC vs LC block 5
[89]	Learning	LFrTMS	Offline	Between	Accuracy	1	28	LC	Vertex	0.88	0.21	0.88	0.21	N	-0.88	-0.88	Posterior	LC + Obs vs Cz + Obs New condition
